# Supplementary material for: Exploring EGFR, Nectin-4, and TROP-2 as Therapeutic Targets for Bladder Cancer Photoimmunotherapy
Source: Molecules. 2025 Dec 17;30(24):4802. doi: 10.3390/molecules30244802 (PMC12736122; doi:10.3390/molecules30244802)
Supplement: Supplementary file 1 [file molecules-30-04802-s001.zip]

Archive with 1 entries (1 files):
- molecules-3983453-supplementary.pdf
